# Supplementary material for: Therapeutic Versus Preventative Use of Ginkgo biloba Extract (EGb 761) against Indomethacin-Induced Gastric Ulcer in Mice
Source: Molecules. 2022 Aug 31;27(17):5598. doi: 10.3390/molecules27175598 (PMC9458100; doi:10.3390/molecules27175598)
Supplement: Supplementary file 1 [file molecules-27-05598-s001.zip]

Archive with 2 entries (2 files):
- METHODS X.pdf
- suppl file new.pdf
